# Supplementary material for: The Relationship between LRP6 and Wnt/β-Catenin Pathway in Colorectal and Esophageal Cancer
Source: Life (Basel). 2023 Feb 23;13(3):615. doi: 10.3390/life13030615 (PMC10057833; doi:10.3390/life13030615)
Supplement: Supplementary file 1 [file life-13-00615-s001.zip]

Archive with 1 entries (1 files):
- life-2197124-supplementary.pdf
